# Supplementary material for: Physiological constraint on acrobatic courtship behavior underlies rapid sympatric speciation in bearded manakins
Source: eLife. 2018 Oct 30;7:e40630. doi: 10.7554/eLife.40630 (PMC6207423; doi:10.7554/eLife.40630)
Supplement: Figure 2—source data 1. — Includes accession numbers for locating the original recordings on internet archives. [file elife-40630-fig2-data1.txt]

species	duration	snaps	speed	bird
GCM	0.454	25	55.0660793	GCM27718611-2
GCM	0.387	21	54.26356589	GCM67664271-2
GCM	0.352	20	56.81818182	GCMXC355342-1
GCM	0.352	20	56.81818182	GCMXC355342-1
GCM	0.344	20	58.13953488	GCMXC103445-1
GCM	0.341	18	52.78592375	GCMXC355342-2
GCM	0.342	18	52.63157895	GCMXC355342-1
GCM	0.306	17	55.55555556	GCMXC374592-1
GCM	0.312	17	54.48717949	GCMXC10078-1
GCM	0.315	17	53.96825397	GCMXC10078-1
GCM	0.279	16	57.34767025	GCMXC355342-1
GCM	0.279	16	57.34767025	GCMXC355342-1
GCM	0.282	16	56.73758865	GCMXC355341-2
GCM	0.294	16	54.42176871	GCMXC355341-1
GCM	0.263	15	57.03422053	GCMXC355341-1
GCM	0.272	15	55.14705882	GCM37784-1
GCM	0.275	15	54.54545455	GCM67664271-2
GCM	0.261	14	53.63984674	GCMXC374592-3
GCM	0.242	14	57.85123967	GCMXC355341-1
GCM	0.251	14	55.77689243	GCMXC2806-1
GCM	0.252	14	55.55555556	GCM27718611-1
GCM	0.24	14	58.33333333	GCM67664271-1
GCM	0.256	14	54.6875	GCM67664271-2
GCM	0.228	13	57.01754386	GCMXC374592-1
GCM	0.231	13	56.27705628	GCMXC374592-4
GCM	0.23	13	56.52173913	GCMXC355341-2
GCM	0.23	13	56.52173913	GCMXC355341-2
GCM	0.231	13	56.27705628	GCMXC355341-1
GCM	0.231	13	56.27705628	GCMXC355341-1
GCM	0.241	13	53.94190871	GCMXC355341-1
GCM	0.225	13	57.77777778	GCMXC148089-1
GCM	0.225	13	57.77777778	GCMXC148089-1
GCM	0.225	13	57.77777778	GCMXC148089-2
GCM	0.231	13	56.27705628	GCM37784-1
GCM	0.209	12	57.41626794	GCMXC374592-4
GCM	0.217	12	55.29953917	GCMXC374592-3
GCM	0.207	12	57.97101449	GCMXC355341-2
GCM	0.203	12	59.11330049	GCMXC199037-1
GCM	0.205	12	58.53658537	GCMXC199037-1
GCM	0.213	12	56.33802817	GCM37784-1
GCM	0.203	12	59.11330049	GCM32361511-2
GCM	0.209	11	52.63157895	GCMXC374592-1
GCM	0.191	11	57.59162304	GCMXC355343-1
GCM	0.198	11	55.55555556	GCMXC355341-2
GCM	0.19	11	57.89473684	GCMXC355341-2
GCM	0.17	10	58.82352941	GCMXC374592-1
GCM	0.17	10	58.82352941	GCMXC374592-1
GCM	0.177	10	56.49717514	GCMXC374592-4
GCM	0.168	10	59.52380952	GCMXC355343-1
GCM	0.17	10	58.82352941	GCMXC355343-1
GCM	0.181	10	55.24861878	GCMXC355341-2
GCM	0.163	10	61.34969325	GCMXC2806-1
GCM	0.163	10	61.34969325	GCMXC103445-1
GCM	0.165	10	60.60606061	GCMXC1012-1
GCM	0.18	10	55.55555556	GCMXC10078-1
GCM	0.182	10	54.94505495	GCMXC10078-1
GCM	0.177	10	56.49717514	GCM37784-1
GCM	0.163	10	61.34969325	GCM27718611-1
GCM	0.169	10	59.17159763	GCM27718611-2
GCM	0.155	9	58.06451613	GCMXC374592-5
GCM	0.153	9	58.82352941	GCMXC355343-1
GCM	0.166	9	54.21686747	GCMXC355343-1
GCM	0.167	9	53.89221557	GCMXC355343-1
GCM	0.15	9	60	GCMXC148089-1
GCM	0.157	9	57.32484076	GCMXC126981-1
GCM	0.158	9	56.96202532	GCM37784-1
GCM	0.145	9	62.06896552	GCM27718611-1
GCM	0.147	9	61.2244898	GCM27718611-2
GCM	0.143	9	62.93706294	GCM27718611-2
GCM	0.147	9	61.2244898	GCM27718611-2
GCM	0.163	9	55.21472393	GCM55245121-1
GCM	0.161	9	55.90062112	GCM67664271-2
GCM	0.134	8	59.70149254	GCMXC374592-1
GCM	0.134	8	59.70149254	GCMXC374592-3
GCM	0.135	8	59.25925926	GCMXC374592-5
GCM	0.135	8	59.25925926	GCMXC374592-4
GCM	0.138	8	57.97101449	GCMXC374592-5
GCM	0.143	8	55.94405594	GCMXC374592-4
GCM	0.141	8	56.73758865	GCMXC355343-2
GCM	0.149	8	53.69127517	GCMXC355343-2
GCM	0.154	8	51.94805195	GCMXC355343-2
GCM	0.126	8	63.49206349	GCMXC355342-1
GCM	0.149	8	53.69127517	GCMXC355342-2
GCM	0.14	8	57.14285714	GCMXC355342-1
GCM	0.149	8	53.69127517	GCMXC355342-1
GCM	0.14	8	57.14285714	GCMXC355341-2
GCM	0.154	8	51.94805195	GCMXC214337-1
GCM	0.13	8	61.53846154	GCMXC199037-1
GCM	0.131	8	61.06870229	GCMXC199037-1
GCM	0.142	8	56.33802817	GCMXC10078-2
GCM	0.128	8	62.5	GCM27718611-2
GCM	0.13	8	61.53846154	GCM32361511-1
GCM	0.13	8	61.53846154	GCM32361511-1
GCM	0.131	8	61.06870229	GCM32361511-2
GCM	0.148	8	54.05405405	GCM55245121-1
GCM	0.133	8	60.15037594	GCM67664271-1
GCM	0.132	8	60.60606061	GCM67664271-1
GCM	0.112	7	62.5	GCMXC370307-1
GCM	0.129	7	54.26356589	GCMXC368491-1
GCM	0.125	7	56	GCMXC368491-1
GCM	0.125	7	56	GCMXC368491-1
GCM	0.13	7	53.84615385	GCMXC368491-1
GCM	0.116	7	60.34482759	GCMXC356898-1
GCM	0.138	7	50.72463768	GCMXC355343-1
GCM	0.117	7	59.82905983	GCMXC355343-2
GCM	0.138	7	50.72463768	GCMXC355343-1
GCM	0.117	7	59.82905983	GCMXC355342-1
GCM	0.123	7	56.91056911	GCMXC355342-2
GCM	0.127	7	55.11811024	GCMXC355341-2
GCM	0.111	7	63.06306306	GCMXC2806-1
GCM	0.11	7	63.63636364	GCMXC2806-1
GCM	0.113	7	61.94690265	GCMXC2806-1
GCM	0.117	7	59.82905983	GCMXC126981-1
GCM	0.121	7	57.85123967	GCMXC126981-1
GCM	0.108	7	64.81481481	GCMXC103445-1
GCM	0.116	7	60.34482759	GCM37784-1
GCM	0.114	7	61.40350877	GCM67664271-1
GCM	0.111	7	63.06306306	GCM67664271-1
GCM	0.115	7	60.86956522	GCM67664271-1
GCM	0.094	6	63.82978723	GCMXC374592-1
GCM	0.1	6	60	GCMXC374592-2
GCM	0.097	6	61.8556701	GCMXC374592-2
GCM	0.102	6	58.82352941	GCMXC374592-2
GCM	0.095	6	63.15789474	GCMXC355341-1
GCM	0.106	6	56.60377358	GCMXC355341-2
GCM	0.092	6	65.2173913	GCMXC2806-1
GCM	0.096	6	62.5	GCMXC2806-1
GCM	0.095	6	63.15789474	GCMXC148089-1
GCM	0.093	6	64.51612903	GCMXC103445-1
GCM	0.108	6	55.55555556	GCMXC103445-1
GCM	0.092	6	65.2173913	GCMXC1012-1
GCM	0.108	6	55.55555556	GCM55245121-2
GCM	0.078	5	64.1025641	GCMXC374592-1
GCM	0.079	5	63.29113924	GCMXC374592-1
GCM	0.079	5	63.29113924	GCMXC374592-1
GCM	0.08	5	62.5	GCMXC374592-1
GCM	0.079	5	63.29113924	GCMXC374592-1
GCM	0.082	5	60.97560976	GCMXC368491-1
GCM	0.082	5	60.97560976	GCMXC368491-1
GCM	0.083	5	60.24096386	GCMXC368491-1
GCM	0.084	5	59.52380952	GCMXC368491-1
GCM	0.076	5	65.78947368	GCMXC356898-1
GCM	0.084	5	59.52380952	GCMXC355341-1
GCM	0.078	5	64.1025641	GCMXC355341-1
GCM	0.084	5	59.52380952	GCMXC355341-1
GCM	0.084	5	59.52380952	GCMXC355341-2
GCM	0.088	5	56.81818182	GCMXC355341-2
GCM	0.083	5	60.24096386	GCMXC31898-1
GCM	0.084	5	59.52380952	GCMXC31898-1
GCM	0.084	5	59.52380952	GCMXC31898-1
GCM	0.085	5	58.82352941	GCMXC31898-1
GCM	0.078	5	64.1025641	GCMXC103445-1
GCM	0.062	4	64.51612903	GCMXC31898-1
GCM	0.059	4	67.79661017	GCM37784-1
OCM	0.29	16	55.17241379	OCM67664271-3
OCM	0.291	16	54.98281787	OCM67664271-2
OCM	0.253	14	55.33596838	OCM67664271-3
OCM	0.256	14	54.6875	OCM67664271-3
OCM	0.252	14	55.55555556	OCM67664271-4
OCM	0.257	14	54.47470817	OCM67664271-2
OCM	0.249	13	52.20883534	OCM214674-3
OCM	0.25	13	52	OCM214674-4
OCM	0.224	12	53.57142857	OCM57397-1
OCM	0.189	11	58.2010582	OCM214674-2
OCM	0.189	11	58.2010582	OCM214674-1
OCM	0.189	11	58.2010582	OCM214674-2
OCM	0.208	11	52.88461538	OCM74021-1
OCM	0.209	11	52.63157895	OCM74021-2
OCM	0.184	10	54.34782609	OCM214674-1
OCM	0.184	10	54.34782609	OCM214674-3
OCM	0.189	10	52.91005291	OCM214674-3
OCM	0.184	10	54.34782609	OCM214674-2
OCM	0.189	10	52.91005291	OCM214674-4
OCM	0.178	10	56.17977528	OCM214659-1
OCM	0.171	10	58.47953216	OCM185782-1
OCM	0.171	10	58.47953216	OCM185782-1
OCM	0.185	10	54.05405405	OCM57397-2
OCM	0.193	10	51.8134715	OCM57397-2
OCM	0.176	10	56.81818182	OCM214659-1
OCM	0.161	9	55.90062112	OCM67664271-1
OCM	0.158	9	56.96202532	OCM67664271-2
OCM	0.159	9	56.60377358	OCM67664271-3
OCM	0.162	9	55.55555556	OCM67664271-2
OCM	0.165	9	54.54545455	OCM214674-1
OCM	0.158	9	56.96202532	OCM57397-2
OCM	0.172	9	52.3255814	OCM57397-1
OCM	0.16	9	56.25	OCM27256-2
OCM	0.132	8	60.60606061	OCM67664271-2
OCM	0.132	8	60.60606061	OCM67664271-2
OCM	0.144	8	55.55555556	OCM214674-1
OCM	0.135	8	59.25925926	OCM214674-6
OCM	0.145	8	55.17241379	OCM214674-4
OCM	0.153	8	52.2875817	OCM185782-4
OCM	0.145	8	55.17241379	OCM57397-1
OCM	0.153	8	52.2875817	OCM57397-1
OCM	0.132	7	53.03030303	OCMXC278671-1
OCM	0.114	7	61.40350877	OCM67664271-2
OCM	0.115	7	60.86956522	OCM67664271-2
OCM	0.124	7	56.4516129	OCM214674-3
OCM	0.125	7	56	OCM214674-4
OCM	0.13	7	53.84615385	OCM57397-1
OCM	0.133	7	52.63157895	OCM57397-1
OCM	0.123	7	56.91056911	OCM27256-1
OCM	0.101	6	59.40594059	OCM214674-2
OCM	0.102	6	58.82352941	OCM214674-1
OCM	0.119	6	50.42016807	OCM185782-1
OCM	0.119	6	50.42016807	OCM185782-3
OCM	0.107	6	56.07476636	OCM102582-1
OCM	0.11	6	54.54545455	OCM57397-1
OCM	0.114	6	52.63157895	OCM57397-1
OCM	0.117	6	51.28205128	OCM57397-2
OCM	0.096	5	52.08333333	OCM214674-1
OCM	0.099	5	50.50505051	OCM214674-1
OCM	0.104	5	48.07692308	OCM74021-1
OCM	0.107	5	46.72897196	OCM57397-3
OCM	0.08	5	62.5	OCM27256-1
OCM	0.077	4	51.94805195	OCM74021-1
WBM	0.451	24	53.21507761	WBMXC109622-1
WBM	0.382	22	57.59162304	WBMXC91647-1
WBM	0.361	21	58.17174515	WBMXC73794 -3
WBM	0.392	21	53.57142857	WBMXC282176-1
WBM	0.4	21	52.5	WBMXC282176-1
WBM	0.387	21	54.26356589	WBMXC282176-1
WBM	0.398	21	52.7638191	WBMXC282176-1
WBM	0.379	20	52.77044855	WBMXC82258-1
WBM	0.338	20	59.17159763	WBMXC54907-1
WBM	0.367	20	54.49591281	WBMXC282176-3
WBM	0.389	20	51.41388175	WBMXC282176-1
WBM	0.336	20	59.52380952	WBMXC20296 -1
WBM	0.339	20	58.99705015	WBMXC194825-2
WBM	0.324	19	58.64197531	WBMXC233483 -1
WBM	0.317	19	59.93690852	WBMXC233483 -2
WBM	0.324	19	58.64197531	WBMXC233483 -2
WBM	0.322	18	55.90062112	WBMXC91647-1
WBM	0.317	18	56.78233438	WBMXC233483 -1
WBM	0.285	17	59.64912281	WBMXC91647-1
WBM	0.311	17	54.66237942	WBMXC282176-3
WBM	0.31	17	54.83870968	WBMXC268585 -2
WBM	0.267	16	59.92509363	WBMXC91647-1
WBM	0.27	16	59.25925926	WBMXC91647-1
WBM	0.301	16	53.15614618	WBMXC87385-1
WBM	0.318	16	50.31446541	WBMXC73794 -1
WBM	0.286	16	55.94405594	WBMXC282176-1
WBM	0.284	16	56.33802817	WBMXC282176-1
WBM	0.273	16	58.60805861	WBMXC211150-1
WBM	0.27	15	55.55555556	WBMXC91647-1
WBM	0.272	15	55.14705882	WBMXC91647-1
WBM	0.261	15	57.47126437	WBMXC87385-1
WBM	0.26	15	57.69230769	WBMXC282176-1
WBM	0.259	15	57.91505792	WBMXC282176-1
WBM	0.272	15	55.14705882	WBMXC268585 -2
WBM	0.253	15	59.28853755	WBMXC248254-1
WBM	0.239	14	58.57740586	WBMXC91647-1
WBM	0.256	14	54.6875	WBMXC82258-2
WBM	0.259	14	54.05405405	WBMXC73794 -3
WBM	0.25	14	56	WBMXC282176-2
WBM	0.249	14	56.2248996	WBMXC282176-1
WBM	0.252	14	55.55555556	WBMXC282176-1
WBM	0.244	14	57.37704918	WBMXC28189-1
WBM	0.245	14	57.14285714	WBMXC28189-1
WBM	0.243	14	57.61316872	WBMXC268585 -1
WBM	0.233	13	55.79399142	WBMXC282176-1
WBM	0.23	13	56.52173913	WBMXC282176-1
WBM	0.255	13	50.98039216	WBMXC282176-1
WBM	0.237	13	54.85232068	WBMXC282176-1
WBM	0.229	13	56.76855895	WBMXC282176-1
WBM	0.236	13	55.08474576	WBMXC282176-1
WBM	0.242	13	53.71900826	WBMXC233483 -1
WBM	0.211	13	61.61137441	WBMXC205278-1
WBM	0.227	13	57.26872247	WBM23100431-1
WBM	0.226	13	57.52212389	WBM23100431-1
WBM	0.22	12	54.54545455	WBMXC73794 -3
WBM	0.203	12	59.11330049	WBMXC282175-1
WBM	0.212	12	56.60377358	WBMXC248254-1
WBM	0.21	12	57.14285714	WBMXC248254-1
WBM	0.195	12	61.53846154	WBMXC205278-1
WBM	0.196	11	56.12244898	WBMXC91647-1
WBM	0.224	11	49.10714286	WBMXC8814-1
WBM	0.219	11	50.2283105	WBMXC8814-5
WBM	0.196	11	56.12244898	WBMXC82257-1
WBM	0.196	11	56.12244898	WBMXC82257-1
WBM	0.204	11	53.92156863	WBMXC73794 -4
WBM	0.205	11	53.65853659	WBMXC73794 -5
WBM	0.186	11	59.13978495	WBMXC248254-1
WBM	0.194	11	56.70103093	WBMXC247301-1
WBM	0.196	11	56.12244898	WBMXC109622-1
WBM	0.176	10	56.81818182	WBMXC91647-1
WBM	0.176	10	56.81818182	WBMXC91647-2
WBM	0.178	10	56.17977528	WBMXC87385-1
WBM	0.178	10	56.17977528	WBMXC87385-3
WBM	0.174	10	57.47126437	WBMXC82257-1
WBM	0.174	10	57.47126437	WBMXC82257-1
WBM	0.178	10	56.17977528	WBMXC73794 -3
WBM	0.183	10	54.64480874	WBMXC73794 -1
WBM	0.171	10	58.47953216	WBMXC73794 -2
WBM	0.171	10	58.47953216	WBMXC73794 -1
WBM	0.177	10	56.49717514	WBMXC73794 -1
WBM	0.18	10	55.55555556	WBMXC73794 -1
WBM	0.191	10	52.35602094	WBMXC73794 -1
WBM	0.179	10	55.86592179	WBMXC73793-1
WBM	0.177	10	56.49717514	WBMXC325648-1
WBM	0.167	10	59.88023952	WBMXC282176-2
WBM	0.174	10	57.47126437	WBMXC282176-2
WBM	0.174	10	57.47126437	WBMXC282176-1
WBM	0.174	10	57.47126437	WBMXC282176-1
WBM	0.188	10	53.19148936	WBMXC282176-1
WBM	0.173	10	57.80346821	WBMXC247302-2
WBM	0.178	10	56.17977528	WBMXC247302-1
WBM	0.194	10	51.54639175	WBMXC247301-1
WBM	0.16	10	62.5	WBMXC205278-1
WBM	0.171	9	52.63157895	WBMXC8815-1
WBM	0.186	9	48.38709677	WBMXC87385-1
WBM	0.153	9	58.82352941	WBMXC73794 -1
WBM	0.156	9	57.69230769	WBMXC73794 -5
WBM	0.159	9	56.60377358	WBMXC73794 -3
WBM	0.155	9	58.06451613	WBMXC73793-1
WBM	0.153	9	58.82352941	WBMXC73793-1
WBM	0.152	9	59.21052632	WBMXC283827-1
WBM	0.151	9	59.60264901	WBMXC283827-1
WBM	0.159	9	56.60377358	WBMXC282176-3
WBM	0.169	9	53.25443787	WBMXC282175-2
WBM	0.152	9	59.21052632	WBMXC248254-1
WBM	0.152	9	59.21052632	WBMXC248254-1
WBM	0.151	9	59.60264901	WBMXC247301-1
WBM	0.142	9	63.38028169	WBMXC205278-1
WBM	0.141	9	63.82978723	WBMXC205278-1
WBM	0.136	8	58.82352941	WBMXC91647-3
WBM	0.15	8	53.33333333	WBMXC8815-3
WBM	0.151	8	52.98013245	WBMXC8814-1
WBM	0.151	8	52.98013245	WBMXC8814-2
WBM	0.138	8	57.97101449	WBMXC87385-2
WBM	0.142	8	56.33802817	WBMXC73794 -2
WBM	0.134	8	59.70149254	WBMXC73794 -3
WBM	0.136	8	58.82352941	WBMXC73794 -1
WBM	0.138	8	57.97101449	WBMXC73794 -2
WBM	0.142	8	56.33802817	WBMXC73794 -2
WBM	0.142	8	56.33802817	WBMXC73794 -3
WBM	0.145	8	55.17241379	WBMXC73794 -3
WBM	0.14	8	57.14285714	WBMXC73793-1
WBM	0.137	8	58.39416058	WBMXC73793-3
WBM	0.14	8	57.14285714	WBMXC73793-2
WBM	0.143	8	55.94405594	WBMXC73793-1
WBM	0.152	8	52.63157895	WBMXC24242-2
WBM	0.152	8	52.63157895	WBMXC24242-1
WBM	0.123	8	65.04065041	WBMXC205278-1
WBM	0.123	8	65.04065041	WBMXC205278-1
WBM	0.133	8	60.15037594	WBMXC18136-1
WBM	0.134	8	59.70149254	WBMXC18136-2
WBM	0.129	8	62.01550388	WBMXC118077-1
WBM	0.126	7	55.55555556	WBMXC8813-4
WBM	0.142	7	49.29577465	WBMXC87385-1
WBM	0.116	7	60.34482759	WBMXC73794 -1
WBM	0.118	7	59.3220339	WBMXC73794 -2
WBM	0.119	7	58.82352941	WBMXC73794 -1
WBM	0.117	7	59.82905983	WBMXC73794 -2
WBM	0.117	7	59.82905983	WBMXC73794 -2
WBM	0.118	7	59.3220339	WBMXC73794 -2
WBM	0.118	7	59.3220339	WBMXC73794 -3
WBM	0.119	7	58.82352941	WBMXC73794 -3
WBM	0.121	7	57.85123967	WBMXC73794 -3
WBM	0.123	7	56.91056911	WBMXC73794 -3
WBM	0.118	7	59.3220339	WBMXC73793-3
WBM	0.14	7	50	WBMXC65256-1
WBM	0.124	7	56.4516129	WBMXC54244 -1
WBM	0.124	7	56.4516129	WBMXC54244 -1
WBM	0.117	7	59.82905983	WBMXC317176-1
WBM	0.115	7	60.86956522	WBMXC283827-1
WBM	0.126	7	55.55555556	WBMXC273378 -1
WBM	0.126	7	55.55555556	WBMXC273378 -1
WBM	0.119	7	58.82352941	WBMXC268585 -2
WBM	0.115	7	60.86956522	WBMXC248254-1
WBM	0.129	7	54.26356589	WBMXC24242-1
WBM	0.13	7	53.84615385	WBMXC24242-2
WBM	0.122	7	57.37704918	WBMXC233483 -2
WBM	0.12	7	58.33333333	WBMXC211150-2
WBM	0.112	7	62.5	WBMXC18136-1
WBM	0.118	7	59.3220339	WBMXC109622-1
WBM	0.109	6	55.04587156	WBMXC8818-2
WBM	0.11	6	54.54545455	WBMXC8818-2
WBM	0.116	6	51.72413793	WBMXC8815-1
WBM	0.116	6	51.72413793	WBMXC8815-2
WBM	0.116	6	51.72413793	WBMXC8815-2
WBM	0.12	6	50	WBMXC8814-1
WBM	0.117	6	51.28205128	WBMXC8814-1
WBM	0.109	6	55.04587156	WBMXC8814-2
WBM	0.116	6	51.72413793	WBMXC8814-3
WBM	0.118	6	50.84745763	WBMXC8814-2
WBM	0.108	6	55.55555556	WBMXC8813-3
WBM	0.115	6	52.17391304	WBMXC8813-3
WBM	0.105	6	57.14285714	WBMXC82258-1
WBM	0.102	6	58.82352941	WBMXC82257-1
WBM	0.105	6	57.14285714	WBMXC73794 -1
WBM	0.101	6	59.40594059	WBMXC73794 -3
WBM	0.101	6	59.40594059	WBMXC73794 -3
WBM	0.101	6	59.40594059	WBMXC73794 -3
WBM	0.102	6	58.82352941	WBMXC73794 -3
WBM	0.102	6	58.82352941	WBMXC73794 -3
WBM	0.104	6	57.69230769	WBMXC73794 -1
WBM	0.104	6	57.69230769	WBMXC73794 -3
WBM	0.104	6	57.69230769	WBMXC73794 -4
WBM	0.104	6	57.69230769	WBMXC73794 -3
WBM	0.106	6	56.60377358	WBMXC73794 -1
WBM	0.099	6	60.60606061	WBMXC73793-1
WBM	0.101	6	59.40594059	WBMXC73793-1
WBM	0.101	6	59.40594059	WBMXC73793-2
WBM	0.116	6	51.72413793	WBMXC65256-1
WBM	0.131	6	45.80152672	WBMXC65256-1
WBM	0.107	6	56.07476636	WBMXC54244 -1
WBM	0.108	6	55.55555556	WBMXC54244 -1
WBM	0.11	6	54.54545455	WBMXC54244 -3
WBM	0.103	6	58.25242718	WBMXC386465 -1
WBM	0.108	6	55.55555556	WBMXC319859-1
WBM	0.107	6	56.07476636	WBMXC273378 -1
WBM	0.109	6	55.04587156	WBMXC273378 -1
WBM	0.107	6	56.07476636	WBMXC273378 -2
WBM	0.108	6	55.55555556	WBMXC273378 -2
WBM	0.114	6	52.63157895	WBMXC259108-1
WBM	0.109	6	55.04587156	WBMXC24242-1
WBM	0.087	5	57.47126437	WBMXC8818-1
WBM	0.089	5	56.17977528	WBMXC8818-1
WBM	0.09	5	55.55555556	WBMXC8818-1
WBM	0.095	5	52.63157895	WBMXC8818-1
WBM	0.086	5	58.13953488	WBMXC8815-1
WBM	0.087	5	57.47126437	WBMXC8815-1
WBM	0.085	5	58.82352941	WBMXC8815-4
WBM	0.085	5	58.82352941	WBMXC8815-2
WBM	0.086	5	58.13953488	WBMXC8815-3
WBM	0.09	5	55.55555556	WBMXC8815-1
WBM	0.11	5	45.45454545	WBMXC8815-4
WBM	0.112	5	44.64285714	WBMXC8815-1
WBM	0.09	5	55.55555556	WBMXC8814-1
WBM	0.085	5	58.82352941	WBMXC8814-1
WBM	0.091	5	54.94505495	WBMXC8814-2
WBM	0.088	5	56.81818182	WBMXC8813-3
WBM	0.092	5	54.34782609	WBMXC8813-3
WBM	0.094	5	53.19148936	WBMXC8813-3
WBM	0.083	5	60.24096386	WBMXC82257-1
WBM	0.079	5	63.29113924	WBMXC73793-1
WBM	0.088	5	56.81818182	WBMXC65256-2
WBM	0.087	5	57.47126437	WBMXC54244 -1
WBM	0.088	5	56.81818182	WBMXC54244 -1
WBM	0.092	5	54.34782609	WBMXC54244 -2
WBM	0.094	5	53.19148936	WBMXC54244 -2
WBM	0.094	5	53.19148936	WBMXC54244 -1
WBM	0.095	5	52.63157895	WBMXC54244 -1
WBM	0.085	5	58.82352941	WBMXC386465 -1
WBM	0.083	5	60.24096386	WBMXC248431-1
WBM	0.095	5	52.63157895	WBMXC24242-2
WBM	0.085	5	58.82352941	WBMXC24242-1
WBM	0.094	5	53.19148936	WBMXC24242-1
WBM	0.075	5	66.66666667	WBMXC194825-1
WBM	0.084	5	59.52380952	WBM197203-1
WBM	0.084	5	59.52380952	WBM197203-1
WBM	0.085	5	58.82352941	WBM197203-1
WBM	0.07	4	57.14285714	WBMXC8815-1
WBM	0.07	4	57.14285714	WBMXC8815-2
WBM	0.071	4	56.33802817	WBMXC8815-1
WBM	0.068	4	58.82352941	WBMXC8814-3
WBM	0.069	4	57.97101449	WBMXC8814-4
WBM	0.072	4	55.55555556	WBMXC8813-2
WBM	0.069	4	57.97101449	WBMXC73793-2
WBM	0.071	4	56.33802817	WBMXC54244 -1
WBM	0.07	4	57.14285714	WBMXC259108-1
WBM	0.07	4	57.14285714	WBMXC259108-1
WBM	0.055	3	54.54545455	WBMXC4859-1
WBM	0.062	3	48.38709677	WBMXC4859-1
WBM	0.054	3	55.55555556	WBMXC4859-1
WBM	0.056	3	53.57142857	WBMXC4859-1
WBM	0.044	3	68.18181818	WBM197203-1
WCM	0.218	12	55.04587156	WCMXC363552-1
WCM	0.217	12	55.29953917	WCMXC363552-1
WCM	0.218	12	55.04587156	WCMXC363552-1
WCM	0.21	12	57.14285714	WCM72655-1
WCM	0.211	12	56.87203791	WCM72655-2
WCM	0.198	11	55.55555556	WCMXC363552-2
WCM	0.219	11	50.2283105	WCMXC28460-1
WCM	0.199	11	55.27638191	WCMXC11089-1
WCM	0.197	11	55.83756345	WCMXC11089-1
WCM	0.189	11	58.2010582	WCM72655-1
WCM	0.189	11	58.2010582	WCM72655-1
WCM	0.19	11	57.89473684	WCM72655-1
WCM	0.19	11	57.89473684	WCM72655-3
WCM	0.2	11	55	WCM28159-1
WCM	0.199	11	55.27638191	WCM28159-2
WCM	0.192	11	57.29166667	WCM7307-1
WCM	0.191	11	57.59162304	WCM7307-1
WCM	0.205	11	53.65853659	WCM7306-1
WCM	0.196	10	51.02040816	WCMXC28460-1
WCM	0.191	10	52.35602094	WCMXC28460-1
WCM	0.193	10	51.8134715	WCMXC28460-1
WCM	0.177	10	56.49717514	WCMXC180487-1
WCM	0.176	10	56.81818182	WCMXC11089-1
WCM	0.175	10	57.14285714	WCMXC11089-1
WCM	0.17	10	58.82352941	WCM187539-1
WCM	0.201	10	49.75124378	WCM187539-2
WCM	0.179	10	55.86592179	WCM74084-1
WCM	0.17	10	58.82352941	WCM72655-1
WCM	0.171	10	58.47953216	WCM72655-1
WCM	0.174	10	57.47126437	WCM72655-1
WCM	0.175	10	57.14285714	WCM28159-1
WCM	0.174	10	57.47126437	WCM28159-2
WCM	0.174	10	57.47126437	WCM28159-2
WCM	0.17	10	58.82352941	WCM7308-1
WCM	0.169	10	59.17159763	WCM7308-1
WCM	0.169	10	59.17159763	WCM7308-1
WCM	0.177	10	56.49717514	WCM7307-1
WCM	0.175	10	57.14285714	WCM7307-1
WCM	0.171	9	52.63157895	WCMXC28460-1
WCM	0.173	9	52.02312139	WCMXC28460-1
WCM	0.172	9	52.3255814	WCMXC28460-1
WCM	0.172	9	52.3255814	WCMXC28460-1
WCM	0.156	9	57.69230769	WCM74084-2
WCM	0.157	9	57.32484076	WCM74084-1
WCM	0.162	9	55.55555556	WCM74084-3
WCM	0.153	9	58.82352941	WCM72655-2
WCM	0.165	9	54.54545455	WCM28159-1
WCM	0.163	9	55.21472393	WCM28159-2
WCM	0.164	9	54.87804878	WCM28159-1
WCM	0.165	9	54.54545455	WCM7308-1
WCM	0.136	8	58.82352941	WCMXC363552-1
WCM	0.138	8	57.97101449	WCMXC363552-1
WCM	0.136	8	58.82352941	WCMXC363552-1
WCM	0.136	8	58.82352941	WCMXC180487-1
WCM	0.145	8	55.17241379	WCM527225-1
WCM	0.138	8	57.97101449	WCM74084-1
WCM	0.141	8	56.73758865	WCM28159-1
WCM	0.136	8	58.82352941	WCM28159-1
WCM	0.135	8	59.25925926	WCM28159-2
WCM	0.141	8	56.73758865	WCM28159-1
WCM	0.144	8	55.55555556	WCM7306-1
WCM	0.119	7	58.82352941	WCMXC351444-
WCM	0.131	7	53.4351145	WCMXC28460-1
WCM	0.128	7	54.6875	WCMXC28460-1
WCM	0.117	7	59.82905983	WCMXC263352-1
WCM	0.125	7	56	WCMXC263333-1
WCM	0.123	7	56.91056911	WCM527225-1
WCM	0.118	7	59.3220339	WCM74084-2
WCM	0.119	7	58.82352941	WCM74084-2
WCM	0.12	7	58.33333333	WCM28159-3
WCM	0.121	7	57.85123967	WCM28159-4
WCM	0.122	7	57.37704918	WCM7306-1
WCM	0.103	6	58.25242718	WCMXC351444-1
WCM	0.115	6	52.17391304	WCMXC302405-1
WCM	0.101	6	59.40594059	WCM7307-1
WCM	0.099	6	60.60606061	WCM7307-1
WCM	0.093	5	53.76344086	WCMXC302405-1
WCM	0.086	5	58.13953488	WCMXC263352-1
WCM	0.082	5	60.97560976	WCMXC263352-1
WCM	0.082	5	60.97560976	WCM28159-1
