# Supplementary material for: Physiological constraint on acrobatic courtship behavior underlies rapid sympatric speciation in bearded manakins
Source: eLife. 2018 Oct 30;7:e40630. doi: 10.7554/eLife.40630 (PMC6207423; doi:10.7554/eLife.40630)
Supplement: Figure 4—source data 1. [file elife-40630-fig4-data1.txt]

species	individual	Hz	twitch.number	contract.duration	relax.duration
GCM	1	80	1	9.901	6.741
GCM	1	80	2	8.863	6.035
GCM	1	80	3	8.911	6.179
GCM	1	80	4	9.005	4.903
GCM	1	80	5	9.382	5.988
GCM	1	80	6	9.455	6.129
GCM	1	80	7	9.665	7.543
GCM	1	80	8	9.712	6.168
GCM	2	80	1	9.405	7.772
GCM	2	80	2	10.079	5.963
GCM	2	80	3	9.618	6.885
GCM	2	80	4	10.433	6.858
GCM	2	80	5	10.718	5.607
GCM	2	80	6	10.539	6.283
GCM	2	80	7	10.256	7.52
GCM	2	80	8	10.896	6.991
GCM	3	80	1	8.858	6.835
GCM	3	80	2	8.459	5.517
GCM	3	80	3	7.9	5.609
GCM	3	80	4	6.804	6.468
GCM	3	80	5	6.069	6.283
GCM	3	80	6	7.019	5.895
GCM	3	80	7	7.08	5.609
GCM	3	80	8	7.387	5.088
GCM	4	80	1	10.184	5.589
GCM	4	80	2	9.149	5.672
GCM	4	80	3	8.653	5.961
GCM	4	80	4	9.439	5.63
GCM	4	80	5	8.859	5.43
GCM	4	80	6	8.569	5.465
GCM	5	80	1	10.373	5.333
GCM	5	80	2	9.185	5.138
GCM	5	80	3	7.985	5.361
GCM	5	80	4	6.757	6.589
GCM	5	80	5	8.906	5.668
GCM	5	80	6	8.851	6.142
GCM	5	80	7	9.075	6.142
GCM	5	80	8	9.102	6.729
WCM	1	80	1	8.849	4.651
WCM	1	80	2	7.042	10.26
WCM	1	80	3	9.598	4.464
WCM	1	80	4	8.288	9.512
WCM	1	80	5	9.66	6.77
WCM	1	80	6	9.41	4.269
WCM	1	80	7	9.161	8.391
WCM	1	80	8	8.888	8.414
WCM	2	80	1	9.473	4.385
WCM	2	80	2	7.173	9.89
WCM	2	80	3	10.231	7.091
WCM	2	80	4	9.852	7.091
WCM	2	80	5	9.606	6.55
WCM	2	80	6	9.527	7.146
WCM	2	80	7	9.615	6.82
WCM	2	80	8	9.311	6.712
WCM	2	80	1	9.507	4.543
WCM	2	80	2	7.235	10.096
WCM	2	80	3	10.096	7.236
WCM	2	80	4	9.928	6.983
WCM	2	80	5	8.9702	6.9318
WCM	2	80	6	9.591	7.236
WCM	2	80	7	9.507	7.404
WCM	2	80	8	9.339	6.815
WCM	2	80	1	10.59	4.319
WCM	2	80	3	10.367	6.306
WCM	2	80	4	9.7564	7.6206
WCM	2	80	5	9.849	6.738
WCM	2	80	6	9.503	6.911
WCM	2	80	7	9.416	6.393
WCM	2	80	8	9.417	6.365
WCM	3	80	1	9.467	4.265
WCM	3	80	2	8.483	8.952
WCM	3	80	3	9.889	7.311
WCM	3	80	4	9.795	7.078
WCM	3	80	5	9.608	7.311
WCM	3	80	6	9.555	7.545
WCM	3	80	7	9.561	7.639
WCM	3	80	8	9.561	7.358
GCM	1	60	1	11.508	5.979
GCM	1	60	2	9.477	11.62
GCM	1	60	3	10.266	6.769
GCM	1	60	4	10.041	11.394
GCM	1	60	5	10.379	7.108
GCM	1	60	6	10.379	9.702
GCM	1	60	7	10.153	9.59
GCM	1	60	8	10.266	8.116
GCM	2	60	1	9.94	8.703
GCM	2	60	2	8.749	8.197
GCM	2	60	3	9.606	9.368
GCM	2	60	4	9.612	11.071
GCM	2	60	5	11.109	9.475
GCM	2	60	6	10.795	9.262
GCM	2	60	7	10.056	10.22
GCM	2	60	8	9.849	10.221
GCM	3	60	1	8.908	6.999
GCM	3	60	2	5.472	7.127
GCM	3	60	3	9.672	6.236
GCM	3	60	4	7.763	5.981
GCM	3	60	5	5.217	7.763
GCM	3	60	7	10.054	5.472
GCM	3	60	8	9.417	5.345
GCM	4	60	1	10.124	6.187
GCM	4	60	2	9.749	5.624
GCM	4	60	3	9.681	5.505
GCM	4	60	4	10.593	11.999
GCM	4	60	5	10.874	11.248
GCM	4	60	6	10.686	5.625
GCM	4	60	7	10.499	5.905
GCM	4	60	8	10.26	5.718
GCM	5	60	1	10.47	5.49
GCM	5	60	2	11.235	5.235
GCM	5	60	3	10.087	5.362
GCM	5	60	4	11.236	10.852
GCM	5	60	5	10.842	11.363
GCM	5	60	6	10.852	11.747
GCM	5	60	7	11.363	10.725
GCM	5	60	8	10.725	11.618
WCM	1	58	1	15.6866	6.2804
WCM	1	58	2	9.763	12.485
WCM	1	58	3	10.044	12.204
WCM	1	58	4	10.045	12.203
WCM	1	58	5	1.139	12.297
WCM	1	58	6	10.139	12.19
WCM	1	58	7	9.857	12.391
WCM	1	58	8	10.045	12.391
WCM	1	58	1	9.556	12.56
WCM	1	58	2	9.712	12.65
WCM	1	58	3	10.076	12.195
WCM	1	58	4	10.167	12.395
WCM	1	58	5	10.003	12.287
WCM	1	58	6	9.911	12.287
WCM	1	58	7	9.673	12.287
WCM	1	58	8	9.773	12.368
WCM	1	58	1	9.559	12.575
WCM	1	58	2	9.788	12.43
WCM	1	58	3	10.077	12.286
WCM	1	58	4	9.933	12.43
WCM	1	58	5	9.861	12.43
WCM	1	58	6	9.861	12.285
WCM	1	58	7	9.685	12.286
WCM	1	58	8	9.83	12.285
WCM	2	58	1	8.957	12.852
WCM	2	58	2	8.957	12.949
WCM	2	58	3	9.541	12.267
WCM	2	58	4	9.444	12.754
WCM	2	58	5	9.833	12.462
WCM	2	58	6	9.541	12.559
WCM	2	58	7	9.346	12.657
WCM	2	58	8	9.537	12.665
WCM	2	58	1	8.768	13.099
WCM	2	58	2	9.31	12.665
WCM	2	58	3	9.742	12.774
WCM	2	58	4	9.634	12.341
WCM	2	58	5	9.526	12.449
WCM	2	58	6	9.418	12.665
WCM	2	58	7	9.526	12.666
WCM	2	58	8	5.177	12.557
WCM	2	58	1	9.004	13.097
WCM	2	58	2	9.277	12.233
WCM	2	58	3	9.959	12.142
WCM	2	58	4	9.55	12.278
WCM	2	58	5	9.687	12.414
WCM	2	58	6	9.55	12.551
WCM	2	58	7	9.686	12.415
WCM	2	58	8	9.959	12.415
WCM	3	58	1	9.454	12.279
WCM	3	58	2	9.563	12.17
WCM	3	58	3	9.454	12.497
WCM	3	58	4	9.563	12.171
WCM	3	58	5	9.563	12.279
WCM	3	58	6	9.7266	12.0074
WCM	3	58	7	9.671	12.171
WCM	3	58	8	9.454	12.279
WCM	3	58	1	9.468	12.296
WCM	3	58	2	9.359	12.732
WCM	3	58	3	10.011	11.753
WCM	3	58	4	9.468	12.405
WCM	3	58	5	9.576	12.297
WCM	3	58	6	9.576	12.297
WCM	3	58	7	9.577	12.514
WCM	3	58	8	9.359	12.514
WCM	3	58	1	9.6	12.707
WCM	3	58	2	9.46	12.565
WCM	3	58	3	9.883	11.719
WCM	3	58	4	9.318	12.424
WCM	3	58	5	9.178	12.565
WCM	3	58	6	9.6	12.4048
WCM	3	58	7	9.6	12.142
WCM	3	58	8	9.46	12.142
