# Supplementary material for: Physiological constraint on acrobatic courtship behavior underlies rapid sympatric speciation in bearded manakins
Source: eLife. 2018 Oct 30;7:e40630. doi: 10.7554/eLife.40630 (PMC6207423; doi:10.7554/eLife.40630)
Supplement: Figure 6—source data 1. [file elife-40630-fig6-data1.txt]

species	individual	Hz	percent.relaxation
WCM	WCM-1	30	1.000
WCM	WCM-1	40	1.000
WCM	WCM-1	50	1.000
WCM	WCM-1	55	0.952
WCM	WCM-1	58	0.933
WCM	WCM-1	65	0.556
WCM	WCM-1	70	0.452
WCM	WCM-1	80	0.281
WCM	WCM-1	90	0.166
WCM	WCM-2	30	0.952
WCM	WCM-2	40	1.000
WCM	WCM-2	50	1.000
WCM	WCM-2	55	0.980
WCM	WCM-2	58	0.968
WCM	WCM-2	65	0.765
WCM	WCM-2	70	0.765
WCM	WCM-2	80	0.460
WCM	WCM-2	90	0.388
WCM	WCM-3	30	0.982
WCM	WCM-3	40	0.968
WCM	WCM-3	50	0.871
WCM	WCM-3	55	0.667
WCM	WCM-3	58	0.542
WCM	WCM-3	65	0.317
WCM	WCM-3	70	0.213
WCM	WCM-3	80	0.185
GCM	GCM-1	10	100.00
GCM	GCM-1	20	100.00
GCM	GCM-1	30	84.67
GCM	GCM-1	40	67.87
GCM	GCM-1	50	100.00
GCM	GCM-1	60	68.39
GCM	GCM-1	70
GCM	GCM-1	80	74.38
GCM	GCM-1	90	99.50
GCM	GCM-1	100	55.81
GCM	GCM-2	20	85.81
GCM	GCM-2	10	100.00
GCM	GCM-2	20	100.00
GCM	GCM-2	30	100.00
GCM	GCM-2	40	96.96
GCM	GCM-2	50	94.88
GCM	GCM-2	60	82.69
GCM	GCM-2	70	83.73
GCM	GCM-2	80	76.08
GCM	GCM-2	90	51.99
GCM	GCM-2	100	40.63
GCM	GCM-3	20	100.00
GCM	GCM-3	10	100.00
GCM	GCM-3	20	100.00
GCM	GCM-3	30	80.52
GCM	GCM-3	40	100.00
GCM	GCM-3	50	100.00
GCM	GCM-3	60	99.70
GCM	GCM-3	70	91.09
GCM	GCM-3	80	94.03
GCM	GCM-3	90	89.48
GCM	GCM-3	100	40.36
GCM	GCM-3	20	100.00
